# Supplementary material for: SARS-CoV-2 Spike Protein S1-Mediated Endothelial Injury and Pro-Inflammatory State Is Amplified by Dihydrotestosterone and Prevented by Mineralocorticoid Antagonism
Source: Viruses. 2021 Nov 3;13(11):2209. doi: 10.3390/v13112209 (PMC8617813; doi:10.3390/v13112209)
Supplement: Supplementary file 1 [file viruses-13-02209-s001.zip]

Archive with 1 entries (1 files):
- viruses-1415024-supplementary.pdf
